# Supplementary material for: Temporal Genetic Variance and Propagule-Driven Genetic Structure Characterize Naturalized Rainbow Trout (Oncorhynchus mykiss) from a Patagonian Lake Impacted by Trout Farming
Source: PLoS One. 2015 Nov 6;10(11):e0142040. doi: 10.1371/journal.pone.0142040 (PMC4636326; doi:10.1371/journal.pone.0142040)
Supplement: S1 Table — Linkage information between loci is emphasized using lower case letters. (XLSX) [file pone.0142040.s002.xlsx]

## Sheet: SNP selection
Table S1. List of SNP loci used in the study. Linkage information between loci is emphasized using lower case letters.
Locus No	Locus Name	Final SNP panel	Linkage information	Reference
1	OMS00003	Included		1,2
2	OMS00006	Included		1,2
3	OMS00007	Included		1,2
4	OMS00012	Included	c	1,2
5	OMS00014	Included		1,2
6	OMS00018	Included		1,2
7	OMS00029	Included		1,2
8	OMS00040	Included		1,2
9	OMS00055	Included		1,2
10	OMS00056	Included		1,2
11	OMS00057	Included		1,2
12	OMS00061	Included		1,2
13	OMS00066	Included		1,2
14	OMS00067	Included		1,2
15	OMS00071	Included		1,2
16	OMS00072	Included		1,2
17	OMS00074	Included		1,2
18	OMS00078	Included		1,2
19	OMS00081	Included		1,2
20	OMS00087	Included		1,2
21	OMS00089	Included		1,2
22	OMS00092	Included		1,2
23	OMS00105	Included		1,2
24	OMS00106	Included		1,2
25	OMS00110	Included		1,2
26	OMS00116	Included		1,2
27	OMS00119	Included		1,2
28	OMS00120	Included		1,2
29	OMS00121	Included		1,2
30	OMS00134	Included		1,2
31	OMS00140	Included		1,2
32	OMS00153	Included		1,2
33	OMS00154	Included	d	1,2
34	OMS00159	Included		1,2
35	OMS00164	Included		1,2
36	OMS00175	Included		1,2
37	OMS00176	Included		1,2
38	OMS00180	Included		1,2
39	Omy_101554-306	Included		1,2
40	Omy_102420-634	Included		1,2
41	Omy_104519-624	Included		1,2
42	Omy_105075-162	Included		1,2
43	Omy_105401-363	Included		1,2
44	Omy_107336-170	Included		1,2
45	Omy_108007-193	Included		1,2
46	Omy_109243-222	Included		1,2
47	Omy_110078-294	Included		1,2
48	Omy_111005-159	Included		1,2
49	Omy_111383-51	Included		1,2
50	Omy_111666-301	Included		1,2
51	Omy_112301-202	Included		1,2
52	Omy_116733-349	Included		1,2
53	Omy_117259-96	Included		1,2
54	Omy_117815-81	Included		1,2
55	Omy_121713-115	Included		1,2
56	Omy_127236-583	Included	a	1,2
57	Omy_97077-73	Included		1,2
58	Omy_97954-618	Included		1,2
59	Omy_aspAT-123	Included		1,2
60	Omy_cd59-206	Included		1,2
61	Omy_cxcr-169	Included		1,2
62	Omy_DABc	Included		1,2
63	Omy_g12-82	Included		1,2
64	Omy_gluR-79	Included		1,2
65	Omy_hsc715-80	Included		1,2
66	Omy_hsp47-86	Included		1,2
67	Omy_hsp90BA-229	Included		1,2
68	Omy_Il-1b-028	Included		1,2
69	Omy_IL17-185	Included		1,2
70	Omy_IL1b-163	Included		1,2
71	Omy_mapK3-103	Included		1,2
72	Omy_metA-161	Included		1,2
73	Omy_metB-138	Included		1,2
74	Omy_nkef-241	Included	b	1,2
75	Omy_oxct-85	Included		1,2
76	Omy_star-206	Included		1,2
77	Omy_stat3-273	Included		1,2
78	Omy_tgfb-207	Included	e	1,2
79	Omy_u07-79-166	Included		1,2
80	Omy_u09-56-073	Included		1,2
81	Omy_1004	Included		1,2
82	Omy_09AAD-076	Excluded - HWE deviation		1,2
83	Omy_110064-419	Excluded - HWE deviation		1,2
84	Omy_mcsf-268	Excluded - HWE deviation		1,2
85	OMS00177	Excluded - in LD	a	1,2
86	Omy_112820-82	Excluded - in LD	c	1,2
87	Omy_118205-116	Excluded - in LD	e	1,2
88	Omy_arp-630	Excluded - in LD	d	1,2
89	Omy_dacd1-131	Excluded - in LD	a	1,2
90	Omy_nkef-308	Excluded - in LD	b	1,2
91	Omy_U11_2a-114	Excluded - in LD	a	1,2
92	Ocl_Okerca	Excluded - monomorphic		3
93	Ocl_oku202	Excluded - monomorphic		3
94	Ocl_Oku216	Excluded - monomorphic		3
95	Omy_107806-34	Excluded - candidate directional selection		1,2
Linkage relationships
a. Group of 4 SNPs separated 3000 to 8000 bp from each other following BLAST of SNPs against whole genome sequencing contigs from rainbow trout (4).
b. Two SNPs with known physical linkage (67 bp apart) from (2).
c. Two SNPs with known linkage map (3.2 cM apart) from (5).
d. Two SNPs separated 1000 to 3000 bp (multiple matches) following BLAST of SNPs against whole genome sequencing contigs from rainbow trout (4).
e. Linkage information unknown as there is no sequence information for Omy_tgfb-207 (unpublished).
References
1. Jones, M. H., et al. (2015). "Consequences of emergence timing for the growth and relative survival of Steelhead Trout fry from naturally spawning wild and hatchery parents." TRANSACTIONS OF THE AMERICAN FISHERIES SOCIETY in press
2. Limborg et al. (2012). "
3. McGlauflin, M. T., et al. (2010). "High-Resolution Melting Analysis for the Discovery of Novel Single-Nucleotide Polymorphisms in Rainbow and Cutthroat Trout for Species Identification." 2( TRANSACTIONS OF THE AMERICAN FISHERIES SOCIETY 139(3): 676-684.
4. Berthelot et al. (2014). "
5. Ostberg et al. (2013). "
